# Supplementary material for: Dietary Supplementation with Naringin Improves Systemic Metabolic Status and Alleviates Oxidative Stress in Transition Cows via Modulating Adipose Tissue Function: A Lipid Perspective
Source: Antioxidants (Basel). 2024 May 24;13(6):638. doi: 10.3390/antiox13060638 (PMC11200899; doi:10.3390/antiox13060638)
Supplement: Supplementary file 1 [file antioxidants-13-00638-s001.zip]

Archive with 3 entries (2 files):
- antioxidants-3009960-supplementary/antioxidants-3009960-supplementary-for publish/
- antioxidants-3009960-supplementary/antioxidants-3009960-supplementary-for publish/antioxidants-3009960-supplementary-file S1.pdf
- antioxidants-3009960-supplementary/antioxidants-3009960-supplementary-for publish/antioxidants-3009960-supplementary-file S2.xlsx
