# Supplementary material for: Dietary Supplementation with Naringin Improves Systemic Metabolic Status and Alleviates Oxidative Stress in Transition Cows via Modulating Adipose Tissue Function: A Lipid Perspective
Source: Antioxidants (Basel). 2024 May 24;13(6):638. doi: 10.3390/antiox13060638 (PMC11200899; doi:10.3390/antiox13060638)
Supplement: Supplementary file 1 [file antioxidants-13-00638-s001.zip › antioxidants-3009960-supplementary/antioxidants-3009960-supplementary-for publish/antioxidants-3009960-supplementary-file S2.xlsx]

## Sheet: Sheet1
Table S4 Differentially expressed proteins in adipose tissue of dairy cows
Accession	Pretein name	Gene symbol	Log2FC(NAR/CON)	P_value(NAR/CON)	Regulate
A0A291JP39	Agmatinase (EC 3.5.3.7)	gbh	7.287	0.001486	up
A0A1X0NF39	Putative titin-like	TM35_000741010	4.357	0.02898	up
Q148C2	Troponin C type 2 (Fast) (Troponin C2, fast skeletal type)	TNNC2	4.312	0.0452	up
A0A3Q1M119	14-3-3 protein epsilon	YWHAE	4.064	0.03306	up
A0A3Q1NET6	Ribosomal RNA processing 1	RRP1	3.352	0.03416	up
A0A3Q1LN23	Calsequestrin	CASQ1	3.034	0.04752	up
P61823	Ribonuclease pancreatic (EC 4.6.1.18) (RNase 1) (RNase A)	RNASE1	2.964	0.01781	up
Q28085	Ribonuclease pancreatic (EC 4.6.1.18) (RNase 1) (RNase A)	CFH	2.833	0.01315	up
A0A430Q9V4	Exportin-5	DC041_0005408	2.752	0.01159	up
Q08DH7	Alpha-internexin (Alpha-Inx)	INA	2.747	0.008641	up
Q3ZBV4	High mobility group nucleosome-binding domain-containing protein 3	HMGN3	2.341	0.02773	up
A0A3Q1M2X5	Actinin alpha 3	ACTN3	2.321	0.04755	up
A0A3Q1MIY1	Ig-like domain-containing protein		2.234	0.02654	up
Q148L0	Charged multivesicular body protein 6 (Chromatin modifying protein 6)	CHMP6	2.225	0.003793	up
A0A173FDE8	Non-MHC class I antigen	BoLA	2.195	0.01304	up
A0A3Q1NDR4	Gamma-aminobutyric acid receptor-associated protein-like 1 (GABA(A) receptor-associated protein-like 1)	GABARAPL1	2.14	0.01322	up
A0A7S6NJ34	MHC class I antigen		2.122	0.0173	up
A0A3Q1LQB6	Brain enriched myelin associated protein 1	BCAS1	2.052	0.02553	up
A5D9D2	Complement component 4 binding protein, alpha chain	C4BPA	1.979	0.003085	up
A0A3Q1MLR0	Cochlin	COCH	1.873	0.008287	up
F1N0A1	Cellular communication network factor 5	CCN5	1.818	0.01143	up
A1A4Q4	Translation machinery-associated protein 7 (Coiled-coil domain-containing protein 72)	TMA7	1.547	0.02767	up
E1BIB8	Palmitoyl-protein hydrolase	LYPLA2	1.505	0.03	up
G5E5M9	Peptidase inhibitor 15	PI15	1.484	0.01842	up
O62702	Keratocan (KTN) (Corneal keratan sulfate proteoglycan 37A core protein) (Keratan sulfate proteoglycan keratocan) (KSPG keratocan)	KERA	1.411	0.01499	up
G3N0B4	Pregnancy-associated glycoprotein 1	PAG1	1.324	0.005948	up
P30086	Phosphatidylethanolamine-binding protein 1 (PEBP-1) (HCNPpp) (Neuropolypeptide h3) (Prostatic-binding protein) (Raf kinase inhibitor protein) (RKIP) [Cleaved into: Hippocampal cholinergic neurostimulating peptide (HCNP)]	PEBP1	1.299	0.01761	up
A5PJE5	NFATC2-interacting protein (Nuclear factor of activated T-cells, cytoplasmic 2-interacting protein)	NFATC2IP	1.243	0.006611	up
Q3SZR3	Alpha-1-acid glycoprotein (Orosomucoid) (OMD)	ORM1	1.232	0.02674	up
A5D7L1	C-type lectin domain containing 11A (CLEC11A protein)	CLEC11A	1.224	0.0284	up
Q08D91	Keratin, type II cytoskeletal 75 (Cytokeratin-75) (CK-75) (Keratin-6 hair follicle) (Keratin-75) (K75) (Type II keratin-K6hf) (Type-II keratin Kb18)	KRT75	1.216	0.03508	up
G3MZT8	Latent transforming growth factor beta binding protein 4	LTBP4	1.163	0.02276	up
A0A3Q1MEN6	Chromatin target of PRMT1	CHTOP	1.142	0.002395	up
Q2KI55	RNA binding protein with multiple splicing	RBPMS	1.142	0.003065	up
A0A3Q1MT81	Scavenger receptor cysteine rich family member with 5 domains	SSC5D	1.124	0.01102	up
Q3SYZ8	PDZ and LIM domain protein 3	PDLIM3	1.112	0.03931	up
A0A3Q1MIU2	Palmdelphin	PALMD	1.112	0.005708	up
Q32LJ0	Small vasohibin-binding protein (Coiled coil domain-containing protein 23)	SVBP	1.107	0.02735	up
A0A3Q1LQS8	Cystin 1	CYS1	1.096	0.0295	up
A0A3Q1MG12	LIM zinc-binding domain-containing protein		1.085	0.04037	up
A0A430QIN6	WIF domain-containing protein	DC041_0004639	1.075	0.007033	up
A0A3Q1M453	Coiled-coil-helix-coiled-coil-helix domain-containing protein 7	CHCHD7	1.059	0.003211	up
Q3SZE3	Phospholipid phosphatase 3	PLPP3	1.057	0.00806	up
Q3ZBC0	DNA-directed RNA polymerases I, II, and III subunit RPABC4 (RNA polymerases I, II, and III subunit ABC4) (DNA-directed RNA polymerase II subunit K)	POLR2K	1.053	0.0112	up
F1MK73	Yes1 associated transcriptional regulator	YAP1	1.047	0.03277	up
A0A3Q1MKC8	Keratin, type II cytoskeletal 7 (Cytokeratin-7) (Keratin-7) (Type-II keratin Kb7)	KRT7	1.035	0.04748	up
A2VDY0	Collagen triple helix repeat containing 1	CTHRC1	1.032	0.03301	up
A0A3Q1NE41	cAMP-regulated phosphoprotein 19	ARPP19	1.018	0.01546	up
P13605	Fibromodulin (FM) (Collagen-binding 59 kDa protein) (Keratan sulfate proteoglycan fibromodulin) (KSPG fibromodulin)	FMOD	1.011	0.009808	up
A0A3Q1LMK6	Cell growth regulator with EF-hand domain 1	CGREF1	0.9745	0.04231	up
A0A3Q1LKV2	non-specific serine/threonine protein kinase (EC 2.7.11.1)		0.9738	0.04794	up
E1B7T3	Nudix hydrolase 15	NUDT15	0.9686	0.00608	up
F1MPK6	Tenascin XB	TNXB	0.9657	0.001034	up
A0A3Q1MIK4	Phospholipid phosphatase 1	PLPP1	0.9598	0.007707	up
P21809	Biglycan (Bone/cartilage proteoglycan I) (Leucine-rich PG I) (PG-S1)	BGN	0.9531	0.03311	up
A5D7S7	Lysyl oxidase homolog (EC 1.4.3.13)	LOX	0.9508	0.01717	up
A0A3Q1MB49	Cytochrome c oxidase subunit 6B1 (Cytochrome c oxidase subunit VIb isoform 1)	COX6B1	0.9434	0.02452	up
P82908	Alpha-ketoglutarate dehydrogenase component 4 (Alpha-ketoglutarate dehydrogenase subunit 4) (Mitochondrial ribosomal protein S36)	MRPS36	0.9419	0.04778	up
A0A3Q1M4V2	Small nuclear ribonucleoprotein G (snRNP-G)	SNRPG	0.9404	0.01399	up
A0A3Q1M866	Disco interacting A	DIP2A	0.9381	0.03487	up
P16368	Metalloproteinase inhibitor 2 (Collagenase inhibitor) (Tissue inhibitor of metalloproteinases 2) (TIMP-2)	TIMP2	0.9373	0.01186	up
Q01321	Cytochrome c oxidase subunit NDUFA4 (Complex I-MLRQ) (CI-MLRQ) (NADH-ubiquinone oxidoreductase MLRQ subunit)	NDUFA4	0.9283	0.01397	up
A8E4L1	Cytochrome c oxidase assembly protein COX19	COX19	0.9252	0.03642	up
A0A3Q1M2M5	Cell adhesion molecule L1 like	CHL1	0.8992	0.04198	up
Q2KJD3	Spliceosome-associated protein CWC15 homolog	CWC15	0.8945	0.0139	up
Q29443	Serotransferrin (Transferrin) (Beta-1 metal-binding globulin) (Siderophilin)	TF	0.8883	0.03253	up
A0A3Q1MTL1	SR-related CTD associated factor 4	SCAF4	0.8828	0.02769	up
A0A2T4QT98	Sodium/proline symporter (Proline permease)	putP	0.8821	0.00103	up
O18977	Tenascin-X	TN-X	0.8781	0.002372	up
A6QLZ6	GLRX5 protein (Glutaredoxin 5)	GLRX5	0.8488	7.605e-05	up
A0A3Q1M9P9	Versican	VCAN	0.844	0.03531	up
Q0P5A7	Eukaryotic translation initiation factor 4E-binding protein 1 (4E-BP1) (eIF4E-binding protein 1)	EIF4EBP1	0.8432	0.02552	up
E1BD36	Interleukin 6 cytokine family signal transducer	IL6ST	0.8375	0.009473	up
A0A3Q1LWY3	Spastin (EC 5.6.1.1)	SPAST SPG4	0.8359	0.04351	up
A0A3Q1MQ81	Actin binding LIM protein 1	ABLIM1	0.827	0.04906	up
F1MUW6	TATA element modulatory factor 1	TMF1	0.827	0.02392	up
Q2KHU0	Phosphoserine phosphatase (PSP) (PSPase) (EC 3.1.3.3) (O-phosphoserine phosphohydrolase)	PSPH	0.8246	0.008242	up
A0A3Q1NMN1	Fibronectin type-III domain-containing protein		0.8205	0.0463	up
Q09YL7	Nuclear transcription factor Y subunit beta (CAAT box DNA-binding protein subunit B) (Nuclear transcription factor Y subunit B)	NFYB	0.8197	0.000434	up
A6QQQ3	Proline and arginine rich end leucine rich repeat protein (Proline/arginine-rich end leucine-rich repeat protein)	PRELP	0.8189	0.0002127	up
Q1LZ72	Canopy 2 homolog (Zebrafish) (Canopy FGF signaling regulator 2)	CNPY2	0.8172	0.004137	up
Q1LZF8	Chloride channel CLIC-like protein 1	CLCC1	0.8139	0.01106	up
Q32PE9	U6 snRNA-associated Sm-like protein LSm3	LSM3	0.8131	0.04545	up
Q1LZD3	U5 small nuclear ribonucleoprotein TSSC4	TSSC4	0.8131	0.01869	up
G3X7B4	SH3 and multiple ankyrin repeat domains 3	SHANK3	0.8098	0.002396	up
P21793	Decorin (Bone proteoglycan II) (PG-S2)	DCN	0.8041	0.003528	up
Q0VBZ9	MARCKS-related protein (MARCKS-like protein 1)	MARCKSL1	0.8041	0.01177	up
A0A3Q1LV73	AHNAK nucleoprotein 2	AHNAK2	0.8016	0.001196	up
A6QPJ6	peptidylprolyl isomerase (EC 5.2.1.8)	FKBP7	0.7941	0.02065	up
A0A3Q1LTK7	ELKS/RAB6-interacting/CAST family member 1	ERC1	0.7924	0.04213	up
A0A3Q1M1V6	Fibulin 5	FBLN5	0.7883	0.03789	up
A7MBI8	NUDT9 protein (Nudix hydrolase 9)	NUDT9	0.7832	0.03166	up
A6QLI0	Mammalian ependymin-related protein 1 (MERP-1)	EPDR1	0.7807	0.04431	up
Q3MHH9	Extracellular matrix protein 2	ECM2	0.7681	0.03066	up
A0A3Q1MNP0	Chromosome 15 C11orf96 homolog	C15H11orf96	0.7681	0.04463	up
F1MNS8	PDGFA associated protein 1	PDAP1	0.7638	0.03262	up
Q05443	Lumican (Corneal keratan sulfate proteoglycan 37B core protein) (Keratan sulfate proteoglycan) (KSPG)	LUM	0.763	2.712e-05	up
E1BPN8	Cytochrome c oxidase assembly factor 7	COA7	0.7613	0.003688	up
Q9GLX9	Spondin-1 (F-spondin) (Vascular smooth muscle cell growth-promoting factor)	SPON1	0.7527	0.03953	up
Q17QP5	Secreted frizzled-related protein 4	SFRP4	0.7527	0.03722	up
Q5E9D1	Small ubiquitin-related modifier 1 (SUMO-1)	SUMO1	0.7527	0.00196	up
Q1RMR3	Cortactin	CTTN	0.745	0.01607	up
A0A3Q1N2Q9	Adenylate kinase isoenzyme 1 (AK 1) (EC 2.7.4.3) (EC 2.7.4.6) (ATP-AMP transphosphorylase 1) (ATP:AMP phosphotransferase) (Adenylate monophosphate kinase) (Myokinase)	AK1	0.7433	0.03539	up
A0A2T4KDW5	deleted		0.7424	0.003632	up
A0A3Q1LQZ3	CAP-Gly domain containing linker protein 1	CLIP1	0.7407	0.04108	up
P19427	Dermatopontin (22 kDa extracellular matrix protein) (Dermatan sulfate proteoglycan-associated protein 22K) (Tyrosine-rich acidic matrix protein) (TRAMP)	DPT	0.7381	0.01155	up
F1N2K8	Periplakin	PPL	0.7286	0.04201	up
A0A3Q1M5U6	ABI family member 3	ABI3	0.7277	0.01962	up
Q0VCU8	Eukaryotic translation initiation factor 3 subunit J (eIF3j) (Eukaryotic translation initiation factor 3 subunit 1) (eIF-3-alpha) (eIF3 p35)	EIF3J	0.7233	0.02501	up
Q3T0Q6	CCHC-type zinc finger nucleic acid binding protein (Cellular nucleic acid-binding protein) (CNBP) (Zinc finger protein 9)	CNBP	0.7233	0.04415	up
F1MI54	ADP ribosylation factor GTPase activating protein 1	ARFGAP1	0.7225	0.001719	up
F1MSS9	BAG cochaperone 4	BAG4	0.7181	0.04429	up
A0A3Q1LZS5	C-type lectin domain family 3 member B	CLEC3B	0.7163	0.04416	up
A0A5C5NPB5	Mercuric resistance operon regulatory protein	FIV35_13255	0.7128	0.03773	up
P42899	Large ribosomal subunit protein P2 (60S acidic ribosomal protein P2)	RPLP2	0.7093	0.002263	up
G3MZI7	Collagen type V alpha 1 chain	COL5A1	0.7084	0.004756	up
P02453	Collagen alpha-1(I) chain (Alpha-1 type I collagen)	COL1A1	0.7058	0.03867	up
A0A3Q1LSX5	DAB adaptor protein 2	DAB2	0.7049	0.01262	up
F6RMV5	Leucine rich alpha-2-glycoprotein 1	LRG1	0.704	0.02857	up
Q29RK4	UV excision repair protein RAD23 homolog B	RAD23B	0.6942	0.006185	up
F1MS84	NOVA alternative splicing regulator 2	NOVA2	0.6906	0.02944	up
Q28120	Glutaminyl-peptide cyclotransferase (EC 2.3.2.5) (Glutaminyl cyclase) (QC) (Glutaminyl-tRNA cyclotransferase)	QPCT	0.6897	0.002635	up
Q4U5R4	E3 ubiquitin-protein ligase RNF114 (EC 2.3.2.27) (RING finger protein 114) (RING-type E3 ubiquitin transferase RNF114) (Zinc finger protein 313)	RNF114	0.6889	0.03847	up
A0A3Q1LSH8	Pleckstrin homology like domain family B member 1	PHLDB1	0.6862	0.00544	up
A4FUZ1	Lactoylglutathione lyase (EC 4.4.1.5) (Glyoxalase I)	GLO1	0.6844	0.04079	up
A0A3Q1MW87	Transcription factor JunD (Transcription factor AP-1 subunit JunD)	JUND	0.6808	0.03595	up
A0A3Q1N369	CD2 associated protein	CD2AP	0.6799	0.01722	up
Q29RS5	Retinoic acid receptor responder protein 2 (Chemerin)	RARRES2	0.679	0.02939	up
G3X6N3	Serotransferrin (Beta-1 metal-binding globulin) (Siderophilin)	TF	0.6781	0.01883	up
P02465	Collagen alpha-2(I) chain (Alpha-2 type I collagen)	COL1A2	0.6772	0.01816	up
A3KLR9	Superoxide dismutase [Cu-Zn] (EC 1.15.1.1)	ECSOD	0.6754	0.01063	up
A0A3Q1LMI9	Afadin, adherens junction formation factor	AFDN	0.6736	0.04696	up
A0A452DK44	Alpha-2-glycoprotein 1, zinc-binding	AZGP1	0.669	0.04236	up
Q27967	Secreted phosphoprotein 24 (Spp-24) (Secreted phosphoprotein 2)	SPP2	0.669	0.04385	up
Q3T0U1	LRP chaperone MESD (LDLR chaperone MESD) (Mesoderm development candidate 2) (Mesoderm development protein)	MESD	0.6636	0.03914	up
Q3B7M5	LIM and SH3 domain protein 1 (LASP-1)	LASP1	0.6608	0.02642	up
A0A3Q1M6V0	Small ribosomal subunit protein eS19 (40S ribosomal protein S19)	RPS19	0.6581	0.04686	up
Q2TBG8	Ubiquitin carboxyl-terminal hydrolase isozyme L3 (UCH-L3) (EC 3.4.19.12) (Ubiquitin thioesterase L3)	UCHL3	0.6508	0.03151	up
A0A3Q1MRF0	Mediator of RNA polymerase II transcription subunit 21	MED21	0.648	0.005809	up
A5D9E8	Mimecan (Osteoglycin) [Cleaved into: Corneal keratan sulfate proteoglycan 25 core protein (KSPG25 protein); Osteoinductive factor (OIF)]	OGN	0.6443	0.003796	up
A6QPN5	72 kDa type IV collagenase (EC 3.4.24.24) (72 kDa gelatinase) (Matrix metalloproteinase-2)	MMP2	0.6397	0.01309	up
A0A3Q1MAL1	Target of myb1 membrane trafficking protein	TOM1	0.6397	0.0192	up
A0A3Q1LYM8	Eukaryotic translation initiation factor 4 gamma 3	EIF4G3	0.6388	0.01665	up
A0A452DK94	Insulin-like growth factor II	IGF2	0.6369	0.02921	up
Q3ZC32	Optineurin	OPTN	0.636	0.03074	up
A0A3Q1ML69	Cytochrome c oxidase assembly factor 6 homolog		0.6323	0.03301	up
A0A3Q1LJW6	Filamin binding LIM protein 1	FBLIM1	0.6323	0.03434	up
F1MEW5	Fibulin 7	FBLN7	0.6313	0.01867	up
P00975	Serum basic protease inhibitor (Serum BPI)		0.6304	0.0385	up
A0A452DIF2	Clathrin light chain	CLTB	0.6285	0.03595	up
O19137	Cleavage and polyadenylation specificity factor subunit 4 (Cleavage and polyadenylation specificity factor 30 kDa subunit) (CPSF 30 kDa subunit)	CPSF4	0.6267	0.01335	up
Q2TBK3	Placenta-specific protein 9	PLAC9	0.6173	0.0003477	up
A7E3S8	Heat shock 70kD protein binding protein (ST13 Hsp70 interacting protein) (ST13 protein)	ST13	0.6116	0.0149	up
A6QLS3	Cyclin-dependent kinase inhibitor 1B (Cyclin-dependent kinase inhibitor p27) (p27Kip1)	CDKN1B	0.6107	0.04183	up
A0A3Q1M9Y2	Taxilin beta	TXLNB	0.6107	0.04901	up
A0A3Q1NEQ0	Inhibitor of carbonic anhydrase	INHCA	0.6098	0.02191	up
G3MXM5	Growth arrest specific 1	GAS1	0.6041	0.0318	up
A0A3Q1M9W4	Microtubule-associated protein	MAP4	0.6031	0.01268	up
D3JUI8	RNA-binding motif protein, X chromosome (Heterogeneous nuclear ribonucleoprotein G)	RBMX	0.6031	0.001749	up
Q3ZC22	Heat shock factor-binding protein 1	HSBP1	0.6022	0.04929	up
F1MYG5	Lamin A/C	LMNA	0.5945	0.0002481	up
A1L505	Ubiquitin associated protein 2-like	UBAP2L	0.5945	0.04806	up
A0A3Q1LPG1	Paralemmin 2	PALM2	0.5917	0.03984	up
A0A3Q1M5Q6	Extracellular matrix protein 1	ECM1	0.5907	0.0005957	up
Q05B87	Frataxin, mitochondrial (Fxn) (EC 1.16.3.1) [Cleaved into: Frataxin intermediate form; Frataxin mature form; Extramitochondrial frataxin]	FXN	0.5878	0.001517	up
Q3T0M7	Ran-specific GTPase-activating protein (Ran-binding protein 1) (RanBP1)	RANBP1	0.585	0.01968	up
Q7YRA3	Exosome complex component RRP41 (Exosome component 4) (Ribosomal RNA-processing protein 41)	EXOSC4	-0.5795	0.04111	down
P16068	Guanylate cyclase soluble subunit beta-1 (GCS-beta-1) (EC 4.6.1.2) (Guanylate cyclase soluble subunit beta-3) (GCS-beta-3) (Soluble guanylate cyclase small subunit)	GUCY1B1	-0.5795	0.03152	down
Q2KHT7	Small ribosomal subunit protein eS27 (40S ribosomal protein S27)	RPS27	-0.5804	0.01858	down
E1BP41	Cysteine sulfinic acid decarboxylase	CSAD	-0.581	0.005585	down
Q0P580	Histone acetyltransferase type B catalytic subunit (EC 2.3.1.48)	HAT1	-0.5816	0.04119	down
A0A3Q1LP21	Tubulin-specific chaperone E (Tubulin-folding cofactor E)	TBCE	-0.5825	0.007767	down
A2VE69	Amidophosphoribosyltransferase (ATase) (EC 2.4.2.14) (Glutamine phosphoribosylpyrophosphate amidotransferase)	PPAT	-0.5847	0.02141	down
F1N7H5	mannose-1-phosphate guanylyltransferase (EC 2.7.7.13)	GMPPB	-0.5866	0.01548	down
Q9BDR7	High affinity immunoglobulin epsilon receptor subunit gamma (Fc receptor gamma-chain) (FcRgamma) (Fc-epsilon RI-gamma) (IgE Fc receptor subunit gamma) (FceRI gamma)	FCER1G	-0.5886	0.02765	down
A0A3Q1MIG2	AP complex subunit sigma	AP1S1	-0.5888	0.01488	down
F1N6Q6	FCH and double SH3 domains 1	FCHSD1	-0.5894	0.03184	down
Q0NXR6	Isobutyryl-CoA dehydrogenase, mitochondrial (EC 1.3.8.5) (Acyl-CoA dehydrogenase family member 8) (ACAD-8)	ACAD8	-0.5914	0.009023	down
E1BE98	Exportin 1	XPO1	-0.5927	0.01887	down
P16386	Hormone-sensitive lipase (HSL) (EC 3.1.1.79) (Monoacylglycerol lipase LIPE) (EC 3.1.1.23) (Retinyl ester hydrolase) (REH)	LIPE	-0.5947	0.01697	down
F1N545	Ankyrin repeat domain 13A	ANKRD13A	-0.5973	0.01164	down
A6QNN7	Deoxyribonuclease	DNASE1L1	-0.5982	0.04601	down
A0A3Q1M7W5	Nck-associated protein 1	NCKAP1	-0.5984	0.01551	down
F1MPU0	Clathrin heavy chain	CLTC	-0.5999	0.02246	down
Q3SZ20	Serine hydroxymethyltransferase, mitochondrial (SHMT) (EC 2.1.2.1) (Glycine hydroxymethyltransferase) (Serine methylase)	SHMT2	-0.6001	0.002367	down
A0A3Q1LYD5	Secretory carrier-associated membrane protein (Secretory carrier membrane protein)	SCAMP1	-0.6012	0.0008322	down
Q32L10	Transmembrane protein 205	TMEM205	-0.6043	0.04868	down
A0A3Q1MFP1	Monoglyceride lipase	MGLL	-0.6069	0.02098	down
A0A3Q1MB84	Protein kinase C (EC 2.7.11.13)	PRKCA	-0.6069	0.008679	down
F1MZK4	Basic leucine zipper and W2 domains 1	BZW1	-0.6071	0.009889	down
E1B9R3	UDP-glucose glycoprotein glucosyltransferase 1	UGGT1	-0.6122	0.009293	down
F1MVX2	Glutathione S-transferase LANCL1 (EC 2.5.1.18) (40 kDa erythrocyte membrane protein) (p40) (LanC-like protein 1)	LANCL1	-0.6124	0.001904	down
Q3ZCD0	CD81 antigen (CD antigen CD81)	CD81	-0.6137	0.03678	down
A5D785	Exportin-2 (Exp2) (Chromosome segregation 1-like protein) (Importin-alpha re-exporter)	CSE1L	-0.6148	0.02537	down
A0A3Q1MSP7	dynamin GTPase (EC 3.6.5.5)	DNM2	-0.6153	0.001889	down
F1MSS2	DDHD domain containing 2	DDHD2	-0.6166	0.002088	down
A0A3Q1MQR5	Transportin 3	TNPO3	-0.6168	0.02344	down
A0A3Q1MHS3	deoxyribose-phosphate aldolase (EC 4.1.2.4) (2-deoxy-D-ribose 5-phosphate aldolase) (Phosphodeoxyriboaldolase)	DERA	-0.6177	0.001843	down
A0A3Q1NLT3	Phosphoribosyl pyrophosphate synthetase associated protein 1	PRPSAP1	-0.6193	0.001929	down
F1MZD5	Dehydrogenase/reductase (SDR family) member 4	DHRS4	-0.6195	0.002662	down
F1MGJ5	SEL1L adaptor subunit of ERAD E3 ubiquitin ligase	SEL1L	-0.6195	0.03357	down
P26892	Interleukin-6	IL6	-0.6199	0.007302	down
Q2KI74	Tumor necrosis factor receptor type 1-associated DEATH domain protein (TNFR1-associated DEATH domain protein) (TNFRSF1A-associated via death domain)	TRADD	-0.6202	0.005596	down
A0A3Q1NN45	AP complex subunit sigma	AP2S1	-0.6206	0.01961	down
A0A3Q1N415	C-C motif chemokine	CCL3	-0.6226	0.0117	down
A0A3Q1MDH6	FXYD domain-containing ion transport regulator	FXYD1	-0.6242	0.001455	down
Q2KI42	26S proteasome non-ATPase regulatory subunit 11 (26S proteasome regulatory subunit RPN6)	PSMD11	-0.6246	0.01169	down
E1BDP3	Succinate-semialdehyde dehydrogenase (EC 1.2.1.24)	ALDH5A1	-0.625	0.001571	down
P48034	Aldehyde oxidase 1 (EC 1.2.3.1) (Azaheterocycle hydroxylase 1) (EC 1.17.3.-)	AOX1 AO	-0.6279	0.009342	down
A0A3Q1LM14	Selenoprotein O	SELENOO	-0.6302	0.01544	down
A7MB43	Myotubularin-related protein 9 (Inactive phosphatidylinositol 3-phosphatase 9)	MTMR9	-0.6302	0.01383	down
Q1JPB0	Leukocyte elastase inhibitor (LEI) (Serpin B1)	SERPINB1	-0.6306	0.03457	down
Q3B7M6	Protein NEDD1 (Neural precursor cell expressed developmentally down-regulated protein 1) (NEDD-1)	NEDD1	-0.6306	0.03483	down
Q3ZCJ6	Epoxide hydrolase (EC 3.3.2.9)	EPHX1	-0.632	0.0413	down
A6QLY4	Isochorismatase domain-containing protein 1	ISOC1	-0.6324	0.03043	down
Q27966	Unconventional myosin-Ic (Myosin I beta) (MMI-beta) (MMIb)	MYO1C	-0.6342	0.02487	down
A0A3Q1M6P7	Beta-arrestin-1 (Arrestin beta-1)	ARRB1	-0.6355	0.005631	down
Q2HJG5	Vacuolar protein sorting-associated protein 35 (Vesicle protein sorting 35)	VPS35	-0.6367	0.01102	down
A0A3Q1LMM6	Parvin alpha	PARVA	-0.638	0.0008436	down
A0A3Q1MBI9	Thrombomodulin	THBD	-0.6391	0.007793	down
A0A6B9SE85	Ig heavy chain variable region		-0.6394	0.03626	down
A0A3Q1MMP2	SAMM50 sorting and assembly machinery component	SAMM50	-0.6405	0.008279	down
A0A3Q1MPE0	Lysophosphatidylcholine acyltransferase 2	LPCAT2	-0.6416	0.02849	down
A0A452DIB6	Actin-related protein 2/3 complex subunit 4	ARPC4	-0.6484	0.004699	down
A0A3Q1MEK7	DNA replication licensing factor MCM6 (EC 3.6.4.12)	MCM6	-0.6504	0.04	down
A0A452DIQ2	Glutamine-dependent NAD(+) synthetase (EC 6.3.5.1) (NAD(+) synthase [glutamine-hydrolyzing])	NADSYN1	-0.6515	0.04031	down
A0A3S5ZPF7	Phosphoserine aminotransferase (EC 2.6.1.52)	PSAT1	-0.6515	0.03201	down
A6QLU9	LOC508963 protein (OTU deubiquitinase with linear linkage specificity)	OTULIN	-0.6515	0.03382	down
E1BH11	SH3 domain binding protein 1	SH3BP1	-0.6522	0.0007331	down
G5E630	ubiquitinyl hydrolase 1 (EC 3.4.19.12)	USP9X	-0.6538	0.04477	down
A0A3Q1LJG2	Ubiquitin-like modifier-activating enzyme ATG7 (Autophagy-related protein 7)	ATG7	-0.6552	0.008846	down
A4FV11	LOC530070 protein	LOC530070	-0.6579	0.01727	down
Q58D08	Pyrroline-5-carboxylate reductase 3 (P5C reductase 3) (P5CR 3) (EC 1.5.1.2) (Pyrroline-5-carboxylate reductase-like protein)	PYCR3	-0.6586	0.002326	down
A0A3Q1LPH8	Serine/threonine-protein kinase TAO3 (EC 2.7.11.1) (Thousand and one amino acid protein 3)	TAOK3	-0.6631	0.01264	down
A0A3Q1MC90	Protein ABHD11 (Alpha/beta hydrolase domain-containing protein 11)	ABHD11	-0.6636	0.03555	down
A0A3Q1M6S8	Tetratricopeptide repeat protein 38	TTC38	-0.6638	0.03796	down
A0A3Q1LS96	DEF6 guanine nucleotide exchange factor	Caspase 1	-0.6652	0.03081	down
Q2NL36	Direct IAP-binding protein with low pI (Second mitochondria-derived activator of caspase)	DIABLO	-0.6654	0.005329	down
Q1RML6	tRNA nucleotidyl transferase 1 (tRNA nucleotidyl transferase, CCA-adding, 1)	TRNT1	-0.6654	0.0006211	down
A0A3Q1MTV4	Glycerol-3-phosphate dehydrogenase (EC 1.1.5.3)	GPD2	-0.6657	0.03888	down
A0A3Q1LV75	GIT ArfGAP 2	GIT2	-0.6661	0.000976	down
A0A3Q1MNM4	Protein kinase AMP-activated non-catalytic subunit gamma 2	PRKAG2	-0.6663	0.003446	down
A6QP05	Dehydrogenase/reductase SDR family member 12 (EC 1.1.-.-) (Short-chain dehydrogenase/reductase family 40C member 1) (Protein SDR40C1)	DHRS12	-0.6668	0.006723	down
A0A3Q1LUM2	TAP binding protein like	TAPBPL	-0.6673	0.01601	down
A0A3Q1LUD9	Diaphanous related formin 1	DIAPH1	-0.668	0.01552	down
Q95M18	Endoplasmin (94 kDa glucose-regulated protein) (GRP-94) (Heat shock protein 90 kDa beta member 1)	HSP90B1	-0.6682	0.003376	down
A0A3Q1MB98	Haptoglobin	HP	-0.6691	0.0243	down
A0A452DJG1	H(+)-transporting two-sector ATPase (EC 7.1.2.2)	ATP6V1A	-0.6693	0.001258	down
A0A6B9SBR3	Ig lamda chain variable region		-0.6705	0.01468	down
A5D7J6	Calreticulin	CALR	-0.673	0.04831	down
Q5E9H9	Palmitoyl-protein thioesterase ABHD10, mitochondrial (EC 3.1.2.22) (Acyl-protein thioesterase ABHD10) (Alpha/beta hydrolase domain-containing protein 10) (Abhydrolase domain-containing protein 10) (Mycophenolic acid acyl-glucuronide esterase, mitochondrial) (EC 3.1.1.93)	ABHD10	-0.6732	0.03713	down
A0A5A4U8C3	Heat shock 70 kDa protein	hsp70	-0.6735	0.02465	down
A0A3Q1LRP4	Fumarylacetoacetase (EC 3.7.1.2) (Fumarylacetoacetate hydrolase)	FAH	-0.6742	0.0302	down
A8E645	glutamine--fructose-6-phosphate transaminase (isomerizing) (EC 2.6.1.16)	GFPT1	-0.6742	0.003775	down
A7MB16	Eukaryotic translation initiation factor 3 subunit B (eIF3b) (Eukaryotic translation initiation factor 3 subunit 9) (eIF-3-eta)	EIF3B	-0.6753	0.0003532	down
A7Z085	WD repeat domain 82 (WDR82P1 protein)	WDR82	-0.6769	0.01687	down
A0A3Q1M546	Intercellular adhesion molecule N-terminal domain-containing protein	LOC616254	-0.6771	0.005335	down
Q3B7M9	Glycogen phosphorylase, brain form (EC 2.4.1.1)	PYGB	-0.6776	0.02935	down
A0A3Q1MGZ4	Triokinase/FMN cyclase (EC 2.7.1.28) (EC 2.7.1.29) (EC 4.6.1.15) (Bifunctional ATP-dependent dihydroxyacetone kinase/FAD-AMP lyase (cyclizing))	TKFC	-0.6778	0.005093	down
A0A3Q1MBW1	Phosphoribosyl pyrophosphate synthase-associated protein 2	PRPSAP2	-0.6788	0.002457	down
A0A452DJJ3	Glycerol-3-phosphate dehydrogenase [NAD(+)] (EC 1.1.1.8)	GPD1	-0.6795	0.02499	down
E1BDX8	Dynein cytoplasmic 1 heavy chain 1	DYNC1H1	-0.6806	0.0008156	down
A5PJD6	ATL3 protein (Atlastin GTPase 3)	ATL3	-0.6834	0.02343	down
Q08D83	Reticulon-3	RTN3	-0.6845	0.01882	down
A0A3Q1LJM2	Serine/threonine-protein kinase 4 (EC 2.7.11.1)	STK4	-0.6845	0.03549	down
A0A3Q1MF35	Pre-mRNA processing factor 40 homolog A	PRPF40A	-0.6848	0.0273	down
A0A3Q1M6U5	Protein-serine/threonine kinase (EC 2.7.11.-)	PDK3	-0.6878	0.04995	down
A0A452DJF8	N-acetyl-D-glucosamine kinase (EC 2.7.1.59) (GlcNAc kinase)	NAGK	-0.6887	0.004212	down
A0A6B9SBI8	Ig heavy chain variable region		-0.6911	0.04855	down
A3KMX8	Damage-control phosphatase ARMT1 (EC 3.1.3.-) (Acidic residue methyltransferase 1) (Protein-glutamate O-methyltransferase) (EC 2.1.1.-) (Sugar phosphate phosphatase ARMT1)	ARMT1	-0.6967	0.03829	down
A0A3Q1LRM6	Stress-activated protein kinase JNK (EC 2.7.11.24)	MAPK10	-0.7039	0.02958	down
A0A3Q1MMD9	1-phosphatidylinositol 4,5-bisphosphate phosphodiesterase gamma (EC 3.1.4.11)	PLCG2	-0.7051	0.006957	down
A0A8P0LEB5	Rap1 GTPase-GDP dissociation stimulator 1	RAP1GDS1	-0.7091	0.01074	down
A0A3Q1MK38	Terpene cyclase/mutase family member (EC 5.4.99.-)	LSS	-0.7119	0.02156	down
A0A3Q1M6W5	Formin like 1	FMNL1	-0.7126	0.02924	down
A0A3Q1LPF4	Uroporphyrinogen decarboxylase (EC 4.1.1.37)	UROD	-0.7143	0.0001813	down
A4FUD0	C-1-tetrahydrofolate synthase, cytoplasmic (EC 1.5.1.5) (EC 3.5.4.9) (EC 6.3.4.3)	MTHFD1	-0.7162	0.003651	down
Q2TBT5	Ribonuclease H2 subunit A (RNase H2 subunit A) (EC 3.1.26.4) (Ribonuclease HI large subunit) (RNase HI large subunit) (Ribonuclease HI subunit A)	RNASEH2A	-0.7176	0.0005132	down
A0A3Q1LRQ5	Ecm29 proteasome adaptor and scaffold	ECPAS	-0.7183	0.003524	down
Q0VCU1	Cytoplasmic aconitate hydratase (Aconitase) (EC 4.2.1.3) (Citrate hydro-lyase) (Iron-responsive element-binding protein 1) (IRE-BP 1)	ACO1	-0.7214	0.0002164	down
A0JN43	Extended synaptotagmin 1 (Family with sequence similarity 62 (C2 domain containing), member A)	ESYT1	-0.7214	0.01574	down
A0A452DJD5	NECAP endocytosis associated 2	NECAP2	-0.7217	0.00608	down
A6QR56	Aldehyde dehydrogenase family 16 member A1	ALDH16A1	-0.7219	0.0004769	down
F1N085	3'-phosphoadenosine 5'-phosphosulfate synthase 2	PAPSS2	-0.7226	0.003839	down
A0A3Q1LQ99	ER membrane protein complex subunit 10	EMC10	-0.7298	0.003276	down
A0A6B9SEE4	Ig lamda chain variable region		-0.7307	0.007906	down
Q2KJ25	26S proteasome non-ATPase regulatory subunit 12 (26S proteasome regulatory subunit RPN5)	PSMD12	-0.7307	0.001361	down
Q58DV7	Histamine N-methyltransferase (HMT) (EC 2.1.1.8)	HNMT	-0.7312	0.007077	down
A0A3Q1N8S2	SEC61 translocon subunit beta	SEC61B	-0.7336	0.001334	down
F1N412	Acetoacetyl-CoA synthetase (EC 6.2.1.16)	AACS	-0.737	0.005494	down
Q0VBZ0	Tyrosine-protein kinase CSK (EC 2.7.10.2) (C-Src kinase)	CSK	-0.7384	0.04674	down
B2LXT9	Actin	DC041_0004415 DC041_0004417	-0.7386	0.03864	down
Q3MHR7	Actin-related protein 2/3 complex subunit 2 (Arp2/3 complex 34 kDa subunit) (p34-ARC)	ARPC2	-0.7391	0.00642	down
A0A3Q1LRW4	Ig-like domain-containing protein		-0.7408	0.04957	down
A0A4C4KSC3	deleted		-0.7418	0.03729	down
A0A3Q1LTT1	CYFIP related Rac1 interactor B	CYRIB	-0.7423	0.002183	down
A6H7F7	Trafficking protein particle complex subunit 2-like protein	TRAPPC2L	-0.7435	0.003238	down
A0A452DHW0	glutamine--fructose-6-phosphate transaminase (isomerizing) (EC 2.6.1.16)	GFPT2	-0.7478	0.04392	down
F1MYD0	Cullin 1	CUL1	-0.7493	0.01242	down
A0A3Q1M334	non-specific serine/threonine protein kinase (EC 2.7.11.1)	STK10	-0.7495	0.01847	down
Q5EA77	Sorting nexin-17	SNX17	-0.7515	0.005825	down
A5PKJ5	UNC45A protein	UNC45A	-0.752	0.007458	down
F1MLX9	Guanine deaminase (Guanase) (EC 3.5.4.3) (Guanine aminohydrolase)	GDA	-0.7527	0.02273	down
A0A452DI53	High mobility group nucleosome binding domain 1	HMGN1	-0.7541	0.005957	down
P21146	Beta-adrenergic receptor kinase 1 (Beta-ARK-1) (EC 2.7.11.15) (G-protein-coupled receptor kinase 2)	GRK2	-0.7544	0.02447	down
F1MW44	Coagulation factor XIII A chain	F13A1	-0.7551	0.003296	down
A0A3Q1MEC9	Transportin 2	TNPO2	-0.7573	0.0408	down
A0A8T9EGT9	MHC class II antigen	BoLA-DQB	-0.7575	0.03609	down
A0A3Q1M728	Succinate dehydrogenase cytochrome b560 subunit, mitochondrial		-0.7646	0.006969	down
Q08DS6	Lymphocyte cytosolic protein 2	LCP2	-0.7664	0.02246	down
A0A3Q1MAG5	Proteasome activator complex subunit 1 (Proteasome activator 28 subunit alpha)	PSME1	-0.7666	0.002221	down
Q645M6	FAS-associated death domain protein (FAS-associating death domain-containing protein)	FADD	-0.7666	7.81e-05	down
A0A6B9SDY7	Ig lamda chain variable region		-0.7668	0.03252	down
Q05KI5	BH3-interacting domain death agonist	BID2	-0.7703	0.01435	down
P61625	Integrin alpha-L (CD11 antigen-like family member A) (Leukocyte adhesion glycoprotein LFA-1 alpha chain) (LFA-1A) (Leukocyte function-associated molecule 1 alpha chain) (CD antigen CD11a)	ITGAL	-0.7728	0.04041	down
F1MU34	Aminopeptidase (EC 3.4.11.-)	ERAP1	-0.7737	0.006074	down
A0A3Q1MRD8	O-acyl-ADP-ribose deacylase 1	OARD1	-0.7757	0.00116	down
F1N365	FLII actin remodeling protein	FLII	-0.7846	0.005728	down
Q5E9Y2	Syntaxin-17	STX17	-0.7849	0.004277	down
A6QPL8	N-acylethanolamine-hydrolyzing acid amidase (EC 3.5.1.23) (EC 3.5.1.60) (Acylsphingosine deacylase NAAA)	NAAA	-0.7886	0.006928	down
A4FUD7	RAB33B protein (RAB33B, member RAS onco family)	RAB33B	-0.7906	0.03969	down
Q3ZBY7	Sphingolipid delta(4)-desaturase DES1 (EC 1.14.19.17) (Degenerative spermatocyte homolog 1) (Dihydroceramide desaturase-1) (Retinol isomerase) (EC 5.2.1.-)	DEGS1	-0.7906	0.01622	down
E1BBG4	RAB7A interacting MON1-CCZ1 complex subunit 1	RIMOC1	-0.7911	0.02444	down
A0A6B9SED3	Ig lamda chain variable region		-0.7954	0.01516	down
A6QLC5	PIP5K1A protein (Phosphatidylinositol-4-phosphate 5-kinase type 1 alpha)	PIP5K1A	-0.7961	0.007527	down
A0A3Q1MM55	Glucose-6-phosphate 1-dehydrogenase (EC 1.1.1.49)	G6PD	-0.7981	0.0426	down
P61157	Actin-related protein 3 (Actin-2) (Actin-like protein 3)	ACTR3	-0.7994	0.02384	down
Q3MHG1	Serine palmitoyltransferase 1	SPTLC1	-0.8016	0.0005737	down
F1MU19	Proteasome activator complex subunit 2 (Proteasome activator 28 subunit beta)	PSME2	-0.8047	0.006326	down
F1MLE5	3-dehydrosphinganine reductase	KDSR	-0.8052	0.03094	down
Q3SYV4	Adenylyl cyclase-associated protein 1 (CAP 1)	CAP1	-0.8059	0.03167	down
E1BEW6	Ribosomal RNA-processing protein 42	EXOSC7	-0.8072	0.002616	down
A6QQW8	BRISC and BRCA1-A complex member 2 (BRCA1-A complex subunit BRE) (BRCA1/BRCA2-containing complex subunit 45) (Brain and reproductive organ-expressed protein)	BABAM2	-0.8089	0.001466	down
Q6B4J2	Vitamin K epoxide reductase complex subunit 1 (EC 1.17.4.4) (Vitamin K1 2,3-epoxide reductase subunit 1)	VKORC1	-0.8125	0.02105	down
A7MB62	Actin-related protein 2 (Actin-like protein 2)	ACTR2	-0.8148	0.01468	down
Q3ZBT6	Transformer-2 protein homolog beta (TRA-2 beta) (TRA2-beta) (Splicing factor, arginine/serine-rich 10) (Transformer-2 protein homolog B)	TRA2B	-0.8158	0.0002382	down
A0A3Q1LT44	Tyrosine-protein kinase receptor (EC 2.7.10.1)	NTRK2	-0.8186	0.01615	down
F1MTI2	CDKN2A interacting protein	CDKN2AIP	-0.8191	0.01259	down
A7YWP6	COMM domain containing 2 (COMMD2 protein)	COMMD2	-0.8234	0.0002039	down
A0A3Q1M0A2	Motile sperm domain containing 2	MOSPD2	-0.8237	0.04751	down
Q2KJG2	Ubiquitin-fold modifier 1	UFM1	-0.8239	0.0009646	down
Q5BIR5	Serpin B8	SERPINB8	-0.8252	0.04101	down
Q5E970	RNA helicase (EC 3.6.4.13)	DDX39A	-0.8275	0.01418	down
A0A3Q1MB37	Propionate--CoA ligase (EC 6.2.1.1) (EC 6.2.1.17)	ACSS2	-0.8301	0.04782	down
A2VEA3	E3 ubiquitin-protein ligase ARIH1 (EC 2.3.2.31) (Protein ariadne-1 homolog) (ARI-1) (RING-type E3 ubiquitin transferase ARIH1)	ARIH1	-0.8303	0.02624	down
Q24K03	THUMP domain-containing protein 1	THUMPD1	-0.8329	0.005232	down
A0A3Q1M0F0	hexokinase (EC 2.7.1.1)	HK1	-0.8396	0.01002	down
A0A3Q1LWB8	ArfGAP with RhoGAP domain, ankyrin repeat and PH domain 1	ARAP1	-0.8424	0.04054	down
A0A452DHW6	Myeloid differentiation primary response protein MyD88	MYD88	-0.845	0.001041	down
A4IF78	Tumor necrosis factor alpha-induced protein 8 (TNF alpha-induced protein 8)	TNFAIP8	-0.8455	0.04171	down
A0A3S5ZPX3	Dual specificity mitogen-activated protein kinase kinase 2 (EC 2.7.12.2) (ERK activator kinase 2) (MAPK/ERK kinase 2)	MAP2K2	-0.8461	0.0008412	down
Q3T0D3	Protein N-terminal glutamine amidohydrolase (EC 3.5.1.122) (Protein NH2-terminal glutamine deamidase) (N-terminal Gln amidase) (Nt(Q)-amidase) (WDYHV motif-containing protein 1)	NTAQ1	-0.8471	0.03278	down
A0A3Q1MBB8	Sphingomyelin phosphodiesterase	SMPD3	-0.8476	0.006139	down
A0A3Q1MD51	Gasdermin D	GSDMD	-0.8481	0.03288	down
Q29RI6	Calcium-binding protein 39 (MO25alpha) (Protein Mo25)	CAB39	-0.8494	0.001694	down
A0A6B9SCJ6	Ig lamda chain variable region		-0.8515	0.004869	down
G5E5C8	Transaldolase (EC 2.2.1.2)	TALDO1	-0.858	0.01655	down
A4IFI4	PAOX protein	PAOX	-0.8594	0.002031	down
A0A3Q1M174	Ig-like domain-containing protein		-0.8635	0.02759	down
F1MEP1	Queuosine 5'-phosphate N-glycosylase/hydrolase (EC 3.2.2.-) (Queuosine-nucleotide N-glycosylase/hydrolase)	C8H9orf64	-0.8643	0.003693	down
A0A3Q1MWG7	Malic enzyme	ME2	-0.8738	0.04561	down
A0A3Q1LXT8	Aspartate--tRNA ligase, cytoplasmic (EC 6.1.1.12) (Aspartyl-tRNA synthetase)	DARS1	-0.8847	0.0001766	down
G3X811	Beta-arrestin-2 (Arrestin beta-2)	ARRB2	-0.8847	0.0004539	down
Q2LGB8	Caspase 8	CASP8	-0.8852	0.005051	down
A5D954	Mitochondrial 2-oxoglutarate/malate carrier protein (Solute carrier family 25 member 11)	SLC25A11	-0.8852	0.04519	down
G8JKW7	Endopin 2	SERPINA3-7	-0.8882	0.03101	down
A0A3Q1LLD4	Polypyrimidine tract binding protein 3	PTBP3	-0.9	0.04196	down
E1BLF7	NudC domain-containing protein 1	NUDCD1	-0.9013	0.003237	down
A0A8T9EC34	MHC class II antigen	BoLA-DQA	-0.91	0.04328	down
A0A3Q1NKP5	Actin beta like 2	ACTBL2	-0.91	0.01452	down
A0A6B9SE50	Ig heavy chain variable region		-0.9129	0.04527	down
Q5E9E8	Protein YIPF5 (YIP1 family member 5)	YIPF5	-0.9143	0.0009162	down
A0A6B9SE47	Ig lamda chain variable region		-0.9146	0.04275	down
Q1JQD3	Paraoxonase (EC 3.1.1.2)	PON3	-0.9173	0.02973	down
A6H734	PLXDC1 protein (Plexin domain containing 1)	PLXDC1	-0.9192	0.005539	down
F1MKY0	Golgi associated, gamma adaptin ear containing, ARF binding protein 2	GGA2	-0.9208	0.03039	down
A0A3Q1N5L8	Trafficking protein particle complex subunit 8	TRAPPC8	-0.9214	0.003427	down
F1MLW8	Ig-like domain-containing protein	LOC100847119	-0.9362	0.01071	down
A0A452DJ88	Protein kinase C (EC 2.7.11.13)	PRKCB	-0.9379	0.0009601	down
A0A3Q1MQ45	non-specific serine/threonine protein kinase (EC 2.7.11.1)	AKT2	-0.944	0.006562	down
A0A3Q1LUU0	phosphoinositide 5-phosphatase (EC 3.1.3.36)	INPP5B	-0.9476	0.01022	down
A0A6B9SBD0	Ig heavy chain variable region		-0.9481	0.02878	down
F1MWN2	Tyrosine-protein kinase (EC 2.7.10.2)	HCK	-0.9495	0.004936	down
A0A3Q1LGC6	Tetraspanin	TSPAN14	-0.9518	0.04709	down
Q29RZ9	Dynein axonemal assembly factor 10 (WD repeat-containing protein 92)	DNAAF10 WDR92	-0.9557	0.003448	down
A0A0D8XNA0	Uncharacterized protein	DICVIV_08713	-0.956	0.02407	down
A0A452DHX1	Phosphodiesterase (EC 3.1.4.-)	PDE1B	-0.9596	0.001154	down
A3RLZ2	Translin-associated protein X (Translin-associated factor X)		-0.963	0.001141	down
E1BB36	Alpha-1,6-mannosyl-glycoprotein 2-beta-N-acetylglucosaminyltransferase (EC 2.4.1.143) (Beta-1,2-N-acetylglucosaminyltransferase II) (GlcNAc-T II) (Mannoside acetylglucosaminyltransferase 2) (N-glycosyl-oligosaccharide-glycoprotein N-acetylglucosaminyltransferase II)	MGAT2	-0.968	0.007385	down
Q0VD15	ORM1-like protein 3	ORMDL3	-0.9683	0.007597	down
A7MAZ3	Ubiquitin-like modifier-activating enzyme 5 (Ubiquitin-activating enzyme 5) (UFM1-activating enzyme)	UBA5	-0.97	0.003504	down
A6QNR0	Hexosaminidase D (EC 3.2.1.52) (Beta-N-acetylhexosaminidase) (Beta-hexosaminidase D) (Hexosaminidase domain-containing protein) (N-acetyl-beta-galactosaminidase)	HEXD	-0.9709	0.01192	down
E1B7Z4	GB1/RHD3-type G domain-containing protein	LOC511531	-0.9745	0.0001042	down
A0A6B9SBM1	Ig lamda chain variable region		-0.9757	0.02551	down
A0A6B9SDM9	Ig heavy chain variable region		-0.9757	0.02221	down
A0A6B9SBG0	Ig heavy chain variable region		-0.978	0.009894	down
A0A3Q1LXI8	Transmembrane p24 trafficking protein 3	TMED3	-0.9822	0.0009334	down
A0A3Q1NNL4	Glycine cleavage system H protein		-0.9834	0.004551	down
A0A3Q1LWP0	Armadillo repeat-containing protein 8	ARMC8	-0.9934	0.003899	down
K7QF87	MHC class I antigen	BoLA	-0.994	0.04858	down
A0A6B9SCR1	Ig heavy chain variable region		-0.9971	0.007286	down
A2VE21	Coatomer subunit gamma-2 (Gamma-2-coat protein) (Gamma-2-COP)	COPG2	-0.9977	0.0009948	down
Q1RMN9	C4b-binding protein alpha-like	LOC510860	-0.9988	0.01943	down
F1MRZ8	Pleckstrin	PLEK	-1.007	0.03116	down
A0A3Q1M2V9	Transmembrane protein 11	TMEM11	-1.008	0.03591	down
E1BKZ1	Glutathione reductase (EC 1.8.1.7)	GSR	-1.009	0.03683	down
A5PKH0	TOR1AIP2 protein (Torsin 1A interacting protein 2)	TOR1AIP2	-1.022	0.006076	down
A0A3Q1LFL7	Apoptotic protease-activating factor 1 (APAF-1)	APAF1	-1.024	0.04957	down
A0A3Q1MC55	Syntaxin binding protein 6	STXBP6	-1.028	0.004568	down
F1MHS5	Protein S100-A9 (Calgranulin-B) (S100 calcium-binding protein A9)	S100A9	-1.029	0.04611	down
Q5E9Y0	Cyclin-dependent kinase 2 (EC 2.7.11.22) (Cell division protein kinase 2)	CDK2 CDKN2	-1.04	0.01068	down
A0A3Q1M087	TBC1 domain family member 1	TBC1D1	-1.04	0.01693	down
P21282	V-type proton ATPase subunit C 1 (V-ATPase subunit C 1) (Vacuolar proton pump subunit C 1)	ATP6V1C1	-1.048	0.004435	down
A0A6B9SBF3	Ig heavy chain variable region		-1.065	0.03368	down
F1MX05	Saccharopine dehydrogenase-like oxidoreductase	SCCPDH	-1.067	0.0005007	down
F1MX60	Cytoplasmic FMR1-interacting protein	CYFIP2	-1.075	0.02464	down
A0A0D8XLJ5	Actin	DICVIV_08456	-1.077	0.00333	down
A7YY49	Surfeit locus protein 4	SURF4	-1.086	0.02797	down
F1MFD6	Coronin	CORO7	-1.091	0.04705	down
A0A3Q1MF31	Trafficking protein particle complex subunit 9	TRAPPC9	-1.099	0.002887	down
A0A3Q1LNX0	Histone H2B		-1.1	0.03239	down
A0A3Q1M5D3	Prostaglandin G/H synthase 1 (EC 1.14.99.1) (Cyclooxygenase-1) (Prostaglandin H2 synthase 1) (Prostaglandin-endoperoxide synthase 1)	PTGS1	-1.103	0.02699	down
A0A3Q1LKZ4	Cullin 4B	CUL4B	-1.103	0.01557	down
A6QLH6	N-terminal kinase-like protein (SCY1-like protein 1)	SCYL1 NTKL	-1.104	0.008282	down
A0A3Q1MIN7	Ig-like domain-containing protein		-1.109	0.0458	down
A0A3Q1M739	Tyrosine-protein phosphatase non-receptor type (EC 3.1.3.48)	PTPN6	-1.115	0.04198	down
E1BCV3	Ras association domain family member 2	RASSF2	-1.117	0.001377	down
A6QPX7	FGB protein	FGB	-1.127	0.02677	down
A2VE04	Ferric-chelate reductase 1 (EC 1.-.-.-)	FRRS1	-1.131	0.02899	down
F1MGZ9	glutathione transferase (EC 2.5.1.18)	HPGDS	-1.131	0.03299	down
A0A3Q1MB04	Synembryn (Protein Ric-8)	RIC8A	-1.151	0.01307	down
A6QLT8	FOLH1 protein	FOLH1	-1.154	0.0007324	down
A5PKL9	Microsomal glutathione S-transferase 1 (EC 2.5.1.18)	MGST1	-1.173	0.008821	down
A0A3Q1MHS1	Ribose-phosphate pyrophosphokinase 2 (EC 2.7.6.1) (Phosphoribosyl pyrophosphate synthase II)	PRPS2	-1.174	5.075e-05	down
A0A452DIB4	NADH dehydrogenase [ubiquinone] 1 alpha subcomplex subunit 6 (Complex I-B14) (NADH-ubiquinone oxidoreductase B14 subunit)	NDUFA6	-1.184	0.00889	down
A0A3Q1MA43	Interferon induced transmembrane protein 1 (9-27)	IFITM1	-1.194	0.04993	down
A0A0D6LUQ7	Kunitz/Bovine pancreatic trypsin inhibitor domain protein	ANCCEY_05980	-1.198	0.03013	down
E1BIN9	Double-strand break repair protein	MRE11	-1.203	5.688e-05	down
A0A3Q1ME45	GIPC PDZ domain containing family member 3	GIPC3	-1.222	0.04314	down
A0A3Q1MS42	Unc-13 homolog D	UNC13D	-1.24	0.02432	down
Q58DM3	Leukocyte surface antigen CD53 (Cell surface glycoprotein CD53) (CD antigen CD53)	CD53	-1.251	0.03633	down
A1A4J1	ATP-dependent 6-phosphofructokinase, liver type (ATP-PFK) (PFK-L) (EC 2.7.1.11) (6-phosphofructokinase type B) (Phosphofructo-1-kinase isozyme B) (PFK-B) (Phosphohexokinase)	PFKL	-1.271	0.005185	down
F1MHC2	Syntaxin-binding protein 2 (Protein unc-18 homolog 2) (Protein unc-18 homolog B)	STXBP2	-1.28	0.02847	down
A0A3Q1MHG9	Tyrosine-protein kinase (EC 2.7.10.2)	SYK	-1.28	0.03294	down
F1MMJ5	FERM domain containing kindlin 3	FERMT3	-1.291	0.007266	down
Q3ZBK5	Tumor necrosis factor alpha-induced protein 8-like protein 2 (TIPE2) (TNF alpha-induced protein 8-like protein 2) (TNFAIP8-like protein 2)	TNFAIP8L2	-1.304	0.02438	down
A0A3Q1MS51	Tetraspanin	CD63	-1.317	0.03389	down
A0A6B9SDW5	Ig heavy chain variable region		-1.324	0.01414	down
Q5E9H3	Tyrosine-protein kinase (EC 2.7.10.2)	FES	-1.351	0.02345	down
A0A3Q1LTU7	Bone marrow stromal antigen 2	LOC618737	-1.354	0.04016	down
A0A3Q1M0C7	Collagen type VI alpha 6 chain	COL6A6	-1.388	0.03719	down
A0A8T9EEP0	MHC class II antigen	BoLA-DRB3	-1.406	0.005209	down
A0A6B9SEC1	Ig lamda chain variable region		-1.42	0.00719	down
O46521	Cytochrome b-245 light chain (Cytochrome b(558) alpha chain) (Cytochrome b558 subunit alpha) (Neutrophil cytochrome b 22 kDa polypeptide) (Superoxide-generating NADPH oxidase light chain subunit) (p22 phagocyte B-cytochrome) (p22-phox) (p22phox)	CYBA	-1.434	0.04895	down
A0A0D8XV34	Actin	DICVIV_07700	-1.46	0.03823	down
A6QQN2	Tyrosine-protein phosphatase non-receptor type (EC 3.1.3.48)	PTPN1	-1.464	0.01139	down
A6QQV4	mRNA m(6)A methyltransferase (EC 2.1.1.348)	METTL3	-1.468	0.04688	down
F1MDB6	Calcineurin B homologous protein 3 (Tescalcin)	TESC	-1.499	0.009091	down
A0A3Q1LTD7	Thymosin beta	TMSB15A	-1.535	0.006632	down
F1MXW5	3-oxoacyl-[acyl-carrier-protein] synthase, mitochondrial (EC 2.3.1.41)	OXSM	-1.599	0.01921	down
F1MDI9	Guanylate binding protein 2	GBP2	-1.607	0.04893	down
A0A3Q1MTP9	Calcium-transporting ATPase (EC 7.2.2.10)	ATP2A3	-1.612	0.003283	down
Q2KJJ8	5'-3' exonuclease PLD3 (EC 3.1.16.1) (Choline phosphatase 3) (Phosphatidylcholine-hydrolyzing phospholipase D3) (Phospholipase D3) (PLD 3)	PLD3	-1.627	0.04453	down
E1BMS2	Dual oxidase maturation factor 2	DUOXA2	-1.785	0.01247	down
A0A3Q1MHC4	Cytoplasmic aconitate hydratase (EC 4.2.1.3) (Citrate hydro-lyase) (Iron-responsive element-binding protein 1)	ACO1	-1.793	0.008162	down
A0A7T8G1Z3	MHC class I antigen		-1.814	0.04058	down
A0A3Q1M6E8	Low affinity immunoglobulin gamma Fc region receptor III-A	FCGR3A	-1.896	0.005164	down
A0A3Q1LQZ8	Chromosome transmission fidelity factor 8	DERPC	-1.908	0.001561	down
A0A3Q1N3H7	Acyloxyacyl hydrolase	AOAH	-2.099	0.001599	down
Q3SZB7	Fructose-1,6-bisphosphatase 1 (FBPase 1) (EC 3.1.3.11) (D-fructose-1,6-bisphosphate 1-phosphohydrolase 1) (Liver FBPase)	FBP1	-2.129	0.04028	down
Q3ZC21	MIF4G domain-containing protein	MIF4GD	-2.204	0.001357	down
A0A085UCS9	ATP synthase subunit beta (EC 7.1.2.2) (ATP synthase F1 sector subunit beta) (F-ATPase subunit beta)	atpD	-2.224	0.01534	down
F1MF38	Embigin	EMB	-2.306	0.02868	down
A0A140T899	Translocator protein (Peripheral-type benzodiazepine receptor)	TSPO	-2.328	0.007893	down
A0A3Q1LZF2	Keratin 34	KRT34	-2.56	0.00332	down
A0A173FDG1	Non-MHC class I antigen	BoLA	-2.744	0.0002646	down
F1MS40	Craniofacial development protein 2	CFDP2	-2.753	7.307e-05	down
A6QPT4	MPO protein (Myeloperoxidase)	MPO	-3.026	0.03844	down
A0A430QSI5	ATP-dependent RNA helicase DOB1	DC041_0002330	-3.174	0.0002441	down
G5E604	Ig-like domain-containing protein		-3.254	0.002583	down
A0A140T892	Protein-glutamine gamma-glutamyltransferase 2 (EC 2.3.2.13) (EC 3.5.1.44) (Isopeptidase TGM2) (Protein-glutamine deamidase TGM2) (Protein-glutamine dopaminyltransferase TGM2) (Protein-glutamine histaminyltransferase TGM2) (Protein-glutamine noradrenalinyltransferase TGM2) (Protein-glutamine serotonyltransferase TGM2) (Tissue transglutaminase) (Transglutaminase-2)	TGM2	-3.333	0.002001	down
B2BRF3	Non-structural protein 5 (NSP5) (NS26)		-3.409	0.009874	down
A0A0A0MPA0	Serpin domain-containing protein	LOC784932	-4.837	0.01551	down
Q32L58	C-C motif chemokine	LOC504773	-6.8	0.03417	down
Q0V8A6	FYVE, RhoGEF and PH domain containing 3	FGD3	-16.61	0.01997	down
